# Supplementary material for: Tricuspid valve repair for infective endocarditis
Source: Interdiscip Cardiovasc Thorac Surg. 2024 Apr 30;38(5):ivae084. doi: 10.1093/icvts/ivae084 (PMC11096269; doi:10.1093/icvts/ivae084)
Supplement: ivae084_Supplementary_Data [file ivae084_supplementary_data.zip]

Archive with 4 entries (4 files):
- Figure S2.png
- Supplementary material revision1.docx
- Figure S3.png
- Figure S1.png
